# Supplementary material for: Urbanization and a green corridor do not impact genetic divergence in common milkweed (Asclepias syriaca L.)
Source: Sci Rep. 2023 Nov 22;13:20437. doi: 10.1038/s41598-023-47524-8 (PMC10665382; doi:10.1038/s41598-023-47524-8)
Supplement: Supplementary file 2 — Supplementary Information 2. [file 41598_2023_47524_MOESM2_ESM.xlsx]

## Sheet: README
This Excel file contains data summarizing how much genetic variance exists within populations (Q1), how much genetic divergence exists among populations (Q1), how much of that variance is associated with urbanization (as distance from the urban center and urbanization score) (Q2), and how much of that variance is associated with proxmity to a green corridor (Q3). Specifically, it contains ten set…
For more information in the main text, refer to the paragraph referencing the use of the R package pbkrtest, function PBmodcomp().
All of the tables exported from Rstudio are located in the Figures_Tables/ranova_PVE folder.

## Sheet: Q1-2 models, simulations = 100
Variable	Year	Table	Group	Variance	PVE	χ2	df	p	Predictor
Weevil damage, binary	2020	1	Family	0.041	1.216	0.272	1	0.301	-
		1	Population	0.083	2.456	0.284	1	0.297	-
		2	Family	0.04	1.191	0.28	1	0.2985	-
		2	Population	0.083	2.453	0.265	1	0.3035	-
		3	-	-	-	9.38	-	0.025*	Block
		3	-	-	-	0.152	-	0.697	Distance to City Center
		4	Family	0.038	1.138	0.281	1	0.298	-
		4	Population	0.081	2.406	0.236	1	0.3135	-
		5	-	-	-	9.37	-	0.025*	Block
		5	-	-	-	0.606	-	0.436	Urbanization Score
Herbivory before flowering, binary	2020	1	Family	0.02	0.589	2.716	1	0.0495	-
		1	Population	0.303	8.439	0	1	0.5	-
		2	Family	0.025	0.752	2.548	1	0.055	-
		2	Population	0.294	8.195	0	1	0.5	-
		3	-	-	-	1.738	-	0.629	Block
		3	-	-	-	0.985	-	0.321	Distance to City Center
		4	Family	0.025	0.741	2.585	1	0.054	-
		4	Population	0.296	8.252	0	1	0.5	-
		5	-	-	-	1.732	-	0.63	Block
		5	-	-	-	0.701	-	0.402	Urbanization Score
Herbivory before flowering, binary	2021	1	Family	NA	NA	0.001	1	0.49	-
		1	Population	0.002	0.074	0	1	0.5	-
		2	Family	NA	NA	0	1	0.5	-
		2	Population	NA	NA	0	1	0.5	-
		3	-	-	-	8.492	-	0.037*	Block
		3	-	-	-	2.965	-	0.085	Distance to City Center
		4	Family	NA	NA	0	1	0.5	-
		4	Population	NA	NA	0	1	0.5	-
		5	-	-	-	8.403	-	0.038*	Block
		5	-	-	-	0.438	-	0.508	Urbanization Score
Herbivory after flowering, binary	2020	1	Family	NA	NA	0	1	0.5	-
		1	Population	NA	NA	0	1	0.5	-
		2	Family	NA	NA	0	1	0.5	-
		2	Population	NA	NA	0	1	0.5	-
		3	-	-	-	12.108	-	0.007**	Block
		3	-	-	-	2.621	-	0.105	Distance to City Center
		4	Family	NA	NA	0	1	0.5	-
		4	Population	NA	NA	0	1	0.5	-
		5	-	-	-	12.393	-	0.006**	Block
		5	-	-	-	1.237	-	0.266	Urbanization Score
Herbivory after flowering, binary	2021	1	Family	NA	NA	0.256	1	0.3065	-
		1	Population	0.353	9.699	0.002	1	0.4825	-
		2	Family	NA	NA	0.192	1	0.331	-
		2	Population	0.318	8.806	0.002	1	0.4815	-
		3	-	-	-	8.564	-	0.036*	Block
		3	-	-	-	2.051	-	0.152	Distance to City Center
		4	Family	NA	NA	0.178	1	0.3365	-
		4	Population	0.299	8.329	0.002	1	0.481	-
		5	-	-	-	8.432	-	0.038*	Block
		5	-	-	-	1.901	-	0.168	Urbanization Score

## Sheet: Q1-2 Models, simulations = 1000
Variable	Year	Table	Group	Variance	PVE	χ2	df	p	Predictor
Weevil damage, binary	2020	1	Family	0.041	1.216	0.272	1	0.301	-
		1	Population	0.083	2.456	0.284	1	0.297	-
		2	Family	0.04	1.191	0.28	1	0.2985	-
		2	Population	0.083	2.453	0.265	1	0.3035	-
		3	-	-	-	9.38	-	0.025*	Block
		3	-	-	-	0.152	-	0.697	Distance to City Center
		4	Family	0.038	1.138	0.281	1	0.298	-
		4	Population	0.081	2.406	0.236	1	0.3135	-
		5	-	-	-	9.37	-	0.025*	Block
		5	-	-	-	0.606	-	0.436	Urbanization Score
Herbivory before flowering, binary	2020	1	Family	0.02	0.589	2.716	1	0.0495	-
		1	Population	0.303	8.439	0	1	0.5	-
		2	Family	0.025	0.752	2.548	1	0.055	-
		2	Population	0.294	8.195	0	1	0.5	-
		3	-	-	-	1.738	-	0.629	Block
		3	-	-	-	0.985	-	0.321	Distance to City Center
		4	Family	0.025	0.741	2.585	1	0.054	-
		4	Population	0.296	8.252	0	1	0.5	-
		5	-	-	-	1.732	-	0.63	Block
		5	-	-	-	0.701	-	0.402	Urbanization Score
Herbivory before flowering, binary	2021	1	Family	NA	NA	0.001	1	0.49	-
		1	Population	0.002	0.074	0	1	0.5	-
		2	Family	NA	NA	0	1	0.5	-
		2	Population	NA	NA	0	1	0.5	-
		3	-	-	-	8.492	-	0.037*	Block
		3	-	-	-	2.965	-	0.085	Distance to City Center
		4	Family	NA	NA	0	1	0.5	-
		4	Population	NA	NA	0	1	0.5	-
		5	-	-	-	8.403	-	0.038*	Block
		5	-	-	-	0.438	-	0.508	Urbanization Score
Herbivory after flowering, binary	2020	1	Family	NA	NA	0	1	0.5	-
		1	Population	NA	NA	0	1	0.5	-
		2	Family	NA	NA	0	1	0.5	-
		2	Population	NA	NA	0	1	0.5	-
		3	-	-	-	12.108	-	0.007**	Block
		3	-	-	-	2.621	-	0.105	Distance to City Center
		4	Family	NA	NA	0	1	0.5	-
		4	Population	NA	NA	0	1	0.5	-
		5	-	-	-	12.393	-	0.006**	Block
		5	-	-	-	1.237	-	0.266	Urbanization Score
Herbivory after flowering, binary	2021	1	Family	NA	NA	0.256	1	0.3065	-
		1	Population	0.353	9.699	0.002	1	0.4825	-
		2	Family	NA	NA	0.192	1	0.331	-
		2	Population	0.318	8.806	0.002	1	0.4815	-
		3	-	-	-	8.564	-	0.036*	Block
		3	-	-	-	2.051	-	0.152	Distance to City Center
		4	Family	NA	NA	0.178	1	0.3365	-
		4	Population	0.299	8.329	0.002	1	0.481	-
		5	-	-	-	8.432	-	0.038*	Block
		5	-	-	-	1.901	-	0.168	Urbanization Score

## Sheet: Q3 models, simulations = 100
Variable	Year	Table	Group	Variance	PVE	χ2	df	p	Predictor
Herbivory before flowering, binary	2020	1	Family	NA	NA	0.679	1	0.205	-
		1	Population	0.175	5.049	0	1	0.5	-
		2	-	-	-	0.229	-	0.973	Block
		2	-	-	-	0.039	-	0.844	Subtransect
		2	-	-	-	4.79	-	0.029*	Distance to City Center
		2	-	-	-	1.738	-	0.187	Subtransect x Distance to City Center
		3	Family	NA	NA	0.931	1	0.1675	-
		3	Population	0.203	5.807	0	1	0.5	-
		4	-	-	-	0.21	-	0.976	Block
		4	-	-	-	0.218	-	0.64	Subtransect
		4	-	-	-	3.499	-	0.061	Urbanization Score
		4	-	-	-	1.131	-	0.288	Subtransect x Urbanization Score
Herbivory before flowering, binary	2021	1	Family	NA	NA	0	1	0.5	-
		1	Population	NA	NA	0	1	0.5	-
		2	-	-	-	5.592	-	0.133	Block
		2	-	-	-	0.456	-	0.5	Subtransect
		2	-	-	-	1.013	-	0.314	Distance to City Center
		2	-	-	-	1.369	-	0.242	Subtransect x Distance to City Center
		3	Family	NA	NA	0	1	0.5	-
		3	Population	NA	NA	0	1	0.5	-
		4	-	-	-	5.882	-	0.117	Block
		4	-	-	-	0.86	-	0.354	Subtransect
		4	-	-	-	2.275	-	0.131	Urbanization Score
		4	-	-	-	0.373	-	0.541	Subtransect x Urbanization Score
Herbivory after flowering, binary	2020	1	Family	NA	NA	0	1	0.5	-
		1	Population	NA	NA	0	1	0.5	-
		2	-	-	-	8.048	-	0.045*	Block
		2	-	-	-	0.075	-	0.785	Subtransect
		2	-	-	-	0.263	-	0.608	Distance to City Center
		2	-	-	-	0.009	-	0.924	Subtransect x Distance to City Center
		3	Family	NA	NA	0	1	0.5	-
		3	Population	NA	NA	0	1	0.5	-
		4	-	-	-	8.107	-	0.044*	Block
		4	-	-	-	0.001	-	0.971	Subtransect
		4	-	-	-	0.557	-	0.456	Urbanization Score
		4	-	-	-	0.159	-	0.69	Subtransect x Urbanization Score

## Sheet: Q3 Models, simulations = 1000
Variable	Year	Table	Group	Variance	PVE	χ2	df	p	Predictor
Herbivory before flowering, binary	2020	1	Family	NA	NA	0.679	1	0.205	-
		1	Population	0.175	5.049	0	1	0.5	-
		2	-	-	-	0.229	-	0.973	Block
		2	-	-	-	0.039	-	0.844	Subtransect
		2	-	-	-	4.79	-	0.029*	Distance to City Center
		2	-	-	-	1.738	-	0.187	Subtransect x Distance to City Center
		3	Family	NA	NA	0.931	1	0.1675	-
		3	Population	0.203	5.807	0	1	0.5	-
		4	-	-	-	0.21	-	0.976	Block
		4	-	-	-	0.218	-	0.64	Subtransect
		4	-	-	-	3.499	-	0.061	Urbanization Score
		4	-	-	-	1.131	-	0.288	Subtransect x Urbanization Score
Herbivory before flowering, binary	2021	1	Family	NA	NA	0	1	0.5	-
		1	Population	NA	NA	0	1	0.5	-
		2	-	-	-	5.592	-	0.133	Block
		2	-	-	-	0.456	-	0.5	Subtransect
		2	-	-	-	1.013	-	0.314	Distance to City Center
		2	-	-	-	1.369	-	0.242	Subtransect x Distance to City Center
		3	Family	NA	NA	0	1	0.5	-
		3	Population	NA	NA	0	1	0.5	-
		4	-	-	-	5.882	-	0.117	Block
		4	-	-	-	0.86	-	0.354	Subtransect
		4	-	-	-	2.275	-	0.131	Urbanization Score
		4	-	-	-	0.373	-	0.541	Subtransect x Urbanization Score
Herbivory after flowering, binary	2020	1	Family	NA	NA	0	1	0.5	-
		1	Population	NA	NA	0	1	0.5	-
		2	-	-	-	8.047	-	0.045*	Block
		2	-	-	-	0.075	-	0.785	Subtransect
		2	-	-	-	0.263	-	0.608	Distance to City Center
		2	-	-	-	0.009	-	0.924	Subtransect x Distance to City Center
		3	Family	NA	NA	0	1	0.5	-
		3	Population	NA	NA	0	1	0.5	-
		4	-	-	-	8.107	-	0.044*	Block
		4	-	-	-	0.001	-	0.971	Subtransect
		4	-	-	-	0.557	-	0.456	Urbanization Score
		4	-	-	-	0.159	-	0.69	Subtransect x Urbanization Score
